# Supplementary material for: A multi-epitope approach for development of a universal vaccine against leptospirosis
Source: Front Immunol. 2026 Mar 20;17:1774717. doi: 10.3389/fimmu.2026.1774717 (PMC13046716; doi:10.3389/fimmu.2026.1774717)
Supplement: Supplementary file 2 [file Table1.xlsx]

## Sheet: S.Table1
Supplementary Table 1: Panel of leptospiral strains used in the study
S.No	Genospecies	Serogroup	Serovar
1	Leptospira interrogans	Autumnalis	Autumnalis
2	Leptospira interrogans	Australis	Australis
3	Leptospira interrogans	Bataviae	Bataviae
4	Leptospira interrogans	Canicola	Canicola
5	Leptospira interrogans	Pyrogenes	Pyrogenes
6	Leptospira borgpetersenii	Ballum	Ballum
7	Leptospira borgpetersenii	Javanica	Javanica
8	Leptospira krischneri	Grippotyphosa	Grippotyphosa
9	Leptospira interrogans	Pomona	Pomona
10	Leptospira interrogans	Icterohaemorrhagiae	RGA
11	Leptospira interrogans	Sejroe	Hardjo
12	Leptospira biflexa	SSP	SSP

## Sheet: S.Table2
Supplementary Table 2: List of mouse RT primers used in the study
Gene name graph	Forward/Reverse	Sequence
GAPDH	forward	GCCTGGAGAAACCTGCC
	reverse	ATACCAGGAAATGAGCTTGACA
il 6	forward	TGGAGTCACAGAAGGAGTGGCTAAG
	reverse	TCTGACCACAGTGAGGAATGTCCAC
il 1β	forward	GCCTTGGGCCTCAAAGGAAAGAATC
	reverse	GGAAGACACAGATTCCATGGTGAAG
tnf α	forward	ATAGCTCCCAGAAAAGCAAGC
	reverse	CACCCCGAAGTTCAGTAGACA
il 4	forward	AGTTGTCATCCTGCTCTTC
	reverse	GTGTTCTTCGTTGCTGTG
il 10	forward	GTGAAGACTTTCTTTCAAACAAAG
	reverse	CTGCTCCACTGCCTTGCTCTTATT
ccl 3	forward	ACTGCCTGCTGCTTCTCCTACA
	reverse	AGGAAAATGACACCTGGCTGG
ccl 4	forward	CCCACTTCCTGCTGTTTCTC
	reverse	GAGGAGGCCTCTCCTGAAGT
cxcl 2	forward	AAGTTTGCCTTGACCCTGAA
	reverse	AGGCACATCAGGTACGATCC
cxcl 9	forward	CTGGAGCAGTGTGGAGTTC
	reverse	CCGTTCTTCAGTGTAGCAATG
cxcr 4	forward	TCAGTGGCTGACCTCCTCTT
	reverse	TTTCAGCCAGCAGTTTCCTT
cxcr 3	forward	GCCGGAGCACCAGCCAAGCCAT
	reverse	AGGTGGAGCAGGAAGGTGTC
cox 2	forward	TCTGGAACATTGTGAACAACATC
	reverse	AAGCTCCTTATTTCCCTTCACAC
inos	forward	CAGCCCAACAATACAAGATGACCC
	reverse	CAGTTCCGAGCGTCAAAGACCTGC

## Sheet: S.Table3
Supplementary Table 3: Subcellular localization of soft core genome of Leptospira
Localization	Number of proteins	Percentage
Cytoplasmic	1327	55.108
Cytoplasmic Membrane	470	19.5183
Extracellular	13	0.539867
Outer Membrane	45	1.86877
27 Periplasmic	27	1.12126
Unknown	526	21.8438

## Sheet: S.Table4
Supplementary Table 4: All 55 selected were either have one or zero transmembrane helices
Out put of TMHMM Analysis of all 58 OMPs
Out put of TMHMM	Length
ID:WP_017859611.1	len=497	ExpAA=17.90	First60=17.82	PredHel=1	Topology=i16-35o
ID:WP_017898437.1	len=1014	ExpAA=3.79	First60=1.59	PredHel=0	Topology=o
ID:WP_020780584.1	len=948	ExpAA=0.31	First60=0.00	PredHel=0	Topology=o
ID:WP_011670651.1	len=235	ExpAA=0.02	First60=0.02	PredHel=0	Topology=o
ID:WP_020780498.1	len=234	ExpAA=0.00	First60=0.00	PredHel=0	Topology=o
ID:NP_714239.2	len=422	ExpAA=18.97	First60=18.94	PredHel=1	Topology=i7-25o
ID:WP_011671236.1	len=837	ExpAA=0.00	First60=0.00	PredHel=0	Topology=o
ID:WP_011671251.1	len=368	ExpAA=14.04	First60=13.61	PredHel=0	Topology=o
ID:WP_011671354.1	len=230	ExpAA=9.44	First60=9.26	PredHel=0	Topology=o
ID:WP_011669236.1	len=683	ExpAA=37.70	First60=19.99	PredHel=1	Topology=i21-39o
ID:WP_011669418.1	len=209	ExpAA=16.22	First60=16.21	PredHel=1	Topology=i5-24o
ID:WP_011669419.1	len=445	ExpAA=0.74	First60=0.53	PredHel=0	Topology=o
ID:WP_011669449.1	len=252	ExpAA=3.80	First60=3.79	PredHel=0	Topology=o
ID:WP_011669716.1	len=710	ExpAA=21.36	First60=21.34	PredHel=1	Topology=i5-27o
ID:WP_011669761.1	len=676	ExpAA=2.65	First60=2.64	PredHel=0	Topology=o
ID:WP_002148528.1	len=265	ExpAA=0.02	First60=0.01	PredHel=0	Topology=o
ID:WP_002750000.1	len=590	ExpAA=0.39	First60=0.05	PredHel=0	Topology=o
ID:WP_002751252.1	len=598	ExpAA=16.23	First60=16.14	PredHel=1	Topology=i5-24o
ID:WP_011670296.1	len=1221	ExpAA=15.45	First60=0.00	PredHel=0	Topology=o
ID:WP_032852000.1	len=262	ExpAA=42.73	First60=20.30	PredHel=2	Topology=i5-27o101-123i
ID:WP_011670414.1	len=994	ExpAA=16.98	First60=16.97	PredHel=1	Topology=i5-22o
ID:WP_011670433.1	len=705	ExpAA=21.71	First60=21.71	PredHel=1	Topology=i7-29o
ID:WP_011670794.1	len=234	ExpAA=22.11	First60=22.11	PredHel=1	Topology=o15-37i
ID:WP_011671206.1	len=684	ExpAA=10.54	First60=10.54	PredHel=0	Topology=o
ID:NP_712625.2	len=323	ExpAA=21.81	First60=15.40	PredHel=0	Topology=o
ID:NP_713422.2	len=986	ExpAA=4.54	First60=4.50	PredHel=0	Topology=o
ID:WP_011671323.1	len=800	ExpAA=4.84	First60=4.84	PredHel=0	Topology=o
ID:WP_011671327.1	len=867	ExpAA=24.06	First60=18.13	PredHel=1	Topology=i26-43o
ID:WP_002755739.1	len=378	ExpAA=22.50	First60=0.00	PredHel=1	Topology=i169-191o
ID:WP_011669177.1	len=545	ExpAA=21.57	First60=0.02	PredHel=1	Topology=i124-146o
ID:WP_011669195.1	len=636	ExpAA=0.02	First60=0.00	PredHel=0	Topology=o
ID:WP_011669213.1	len=647	ExpAA=20.76	First60=20.30	PredHel=1	Topology=i12-34o
ID:WP_011669284.1	len=458	ExpAA=3.83	First60=3.82	PredHel=0	Topology=o
ID:WP_011669333.1	len=225	ExpAA=19.35	First60=9.91	PredHel=1	Topology=i51-70o
ID:WP_011669397.1	len=426	ExpAA=2.70	First60=2.65	PredHel=0	Topology=o
ID:WP_011669474.1	len=676	ExpAA=35.63	First60=0.00	PredHel=2	Topology=o473-492i628-647o
ID:WP_002734080.1	len=197	ExpAA=1.80	First60=1.75	PredHel=0	Topology=o
ID:WP_011669637.1	len=438	ExpAA=0.04	First60=0.04	PredHel=0	Topology=o
ID:WP_011669638.1	len=805	ExpAA=19.49	First60=18.27	PredHel=1	Topology=i5-23o
ID:WP_011669671.1	len=999	ExpAA=20.61	First60=20.55	PredHel=1	Topology=i13-35o
ID:WP_011669760.1	len=662	ExpAA=0.07	First60=0.07	PredHel=0	Topology=o
ID:WP_011669809.1	len=262	ExpAA=19.55	First60=19.31	PredHel=1	Topology=i7-29o
ID:WP_011669858.1	len=338	ExpAA=0.57	First60=0.00	PredHel=0	Topology=o
ID:WP_002721937.1	len=494	ExpAA=17.29	First60=16.97	PredHel=1	Topology=i32-49o
ID:WP_011670051.1	len=547	ExpAA=34.07	First60=20.91	PredHel=1	Topology=i7-29o
ID:WP_011670254.1	len=307	ExpAA=1.25	First60=0.69	PredHel=0	Topology=o
ID:WP_011670334.1	len=465	ExpAA=0.06	First60=0.05	PredHel=0	Topology=o
ID:WP_011670368.1	len=287	ExpAA=0.01	First60=0.00	PredHel=0	Topology=o
ID:WP_011670465.1	len=610	ExpAA=1.89	First60=1.61	PredHel=0	Topology=o
ID:WP_011670515.1	len=365	ExpAA=22.07	First60=22.02	PredHel=1	Topology=i13-35o
ID:WP_011670663.1	len=550	ExpAA=20.57	First60=20.57	PredHel=1	Topology=i7-29o
ID:WP_011670696.1	len=464	ExpAA=0.00	First60=0.00	PredHel=0	Topology=o
ID:WP_011670788.1	len=486	ExpAA=0.04	First60=0.01	PredHel=0	Topology=o
ID:WP_011670856.1	len=777	ExpAA=22.46	First60=22.45	PredHel=1	Topology=i12-34o
ID:WP_011670925.1	len=472	ExpAA=2.32	First60=2.23	PredHel=0	Topology=o
ID:WP_002753784.1	len=223	ExpAA=10.75	First60=10.75	PredHel=0	Topology=o
ID:WP_011671054.1	len=372	ExpAA=34.52	First60=20.96	PredHel=2	Topology=o20-42i55-72o
ID:WP_011671064.1	len=574	ExpAA=5.67	First60=0.17	PredHel=0	Topology=o
NOTE:	Highlightened were rejected bcause of PredHelix Value is greaterthan 1

## Sheet: S.Table5
Supplementary Table 5 : 19 adhesins which quaified the antigenicity cutoff of 0.5
Atnigenicity Score of all 55 proteins predicted by Vaxijen2.0
#	Protein Accession	Localization	Probability	Adhesin Probability	Trans-membrane helices	Antigenicity	Protein Length
1	ID:WP_011669449.1	Extracellular	0.964	0.956	0	0.9421	252
2	ID:WP_011671354.1	Extracellular	0.965	0.941	0	0.6394	230
3	ID:WP_011670651.1	Extracellular	0.965	0.921	0	0.6718	235
4	ID:WP_011670925.1	Extracellular	0.964	0.843	0	0.5072	472
5	ID:WP_011669637.1	Outer Membrane	1	0.822	0	0.6665	438
6	ID:WP_011670465.1	Outer Membrane	0.949	0.808	0	0.7256	610
7	ID:WP_011670788.1	Outer Membrane	0.949	0.774	0	0.6474	486
8	ID:WP_011669213.1	Outer Membrane	0.949	0.764	1	0.6418	647
9	ID:WP_011669418.1	Extracellular	0.964	0.749	1	0.9531	209
10	ID:WP_011670696.1	Extracellular	1	0.729	0	0.7212	464
11	ID:WP_011671327.1	Outer Membrane	0.949	0.693	1	0.6058	867
12	ID:NP_712625.2	Outer Membrane	0.949	0.688	0	0.6047	323
13	ID:WP_011670051.1	Outer Membrane	0.949	0.651	1	0.5982	547
14	ID:WP_011671251.1	Outer Membrane	0.949	0.648	0	0.4551	368
15	ID:WP_020780498.1	Extracellular	0.965	0.638	0	0.8016	234
16	ID:WP_011669397.1	Outer Membrane	0.949	0.636	0	0.6195	426
17	ID:NP_714239.2	Outer Membrane	0.949	0.631	1	0.7549	422
18	ID:WP_011669638.1	Outer Membrane	1	0.563	1	0.4981	805
19	ID:WP_011670794.1	Outer Membrane	0.949	0.548	1	0.8778	234
20	ID:WP_011671323.1	Outer Membrane	0.952	0.547	0	0.5494	800	Sar s 1 allergen Yv5032C08
21	ID:WP_011670856.1	Outer Membrane	1	0.544	1	0.5831	777
22	ID:WP_002148528.1	Extracellular	0.971	0.527	0	0.4193	265
NOTE:	Allergen hit found
NOTE:	Anitigenicity less than threshold i.e 0.5

## Sheet: S.Table6
Supplementary Table 6: BCPred Epitope Prediction with Antigenecity
S.No	Accession ID	Start position*	B-cell Epitoe	Length (aa)	Anitiginicity
1	NP_172625	16 24	RQTYRWTPYDYTSYTERSILETTIKTDS	28	0.459
		77	ANPNTNVIESGTLGYETRKQ	20	0.6091
		116	LYPNWDFFAGAGIRNINKYK	20	0.6286
		144	VYEEYFYTYGPQFVFRTEYR	20	0.867
		185	YKPQVLTLESMTVSAGTAGA	20	0.9303
		239	SYYSFHQTDIRLQTSSLDPF	20	0.6873
2	NP_714239	27 33	QKNLTESDPDVLEKEANELEIKAGKA	26	1.2052
		65 71	VQKKRKEASELRDKLHEQELSKTPKG	26	0.7973
		111 113	RRQNVSVNETNTFLYTNGVYQN	22	0.4239
		143 148	DAHIINNTGSFYSNPQGNTKTAYPI	24	0.153
		172	LTESKKFGIEATFLDLRIYP	20	1.0968
		195	SINTNPISNNLNQTYSLYGP	20	0.4891
		226	LYFFETGSGTKIGPSLGIRN	20	1.5186
		257 257	PGGLGFGTMEEKAGGLGPQI	20	1.1406
		306 312	KTNGATIYNGAPNFLITETSGSAGEN	26	1.0562
3	WP_011669213	6 13	GSVITMEPKSTTEEKSDNFDFVSPMKK	27	0.635
		46	DPDLSKTVNKYSNKLWINDW	20	0.618
		114 129 136 151	KITIQDTRVWGGASPANVGDIRSGFFSNTPTLSSDPSIPGKPNNSIARNSTSIREAF	57	0.5976
		187	QIWAYGDQRMIGGGNWTING	20	0.5275
		243 245	SNDPKVNSTSGNTNPSASQSDT	22	1.7172
		283 286	VYNIDVVKKWIPQTTPASTVDDV	23	0.4775
		307 326 341	AINRKRQNDQLYTTGFRLTNRTNKNNLREGKAWDWTIESAWQNGYNGQRIHKRF	54	1.03
		398	LEKLRLGLQYMYASGDNNRA	20	0.9185
		452	NLSSWNTNLTYKSNKWGMFQ	20	0.1043
		474	YIINDKVQKNDAWYAINGSA	20	0.4016
		498 503 519 524	GSVISSPVAMSTNASGSISSAGSTENYTGNAFTQSYPMGRNIYNEL	46	0.6056
		566 571	AGNSIRNYRNSPLFYNGTTNQFELN	25	0.5578
4	WP_011669397	36 43	LWATFHVAPLYSQEKNSDSFTQPETKT	27	0.5646
		68 69	TQPRFAEEVPKKETEEQERNK	21	1.3246
		95 102	FFIDSYYAHNPYRSNSRDNRYLTQPAR	27	0.5306
		130 149 151	AYVDGKVETNQYRGRVAFQFGNSVNANYKNEVSSEKNSNEL	41	1.1714
		185	AKNLWLDGGVYFGNIGLENW	20	-0.4024
		220	YVPYYSSGFRLSYQYSDKLS	20	0.9068
		246	NGWSNITETNRDKAIGTQID	20	0.4916
		270 273	DKFKITHNTFVGNEAPDNQSRQT	23	0.7019
		334	HGTFWMTLRPVEKFRTSLRL	20	0.1409
		361	QTIIRTGTKNGFLTSGATIT	20	0.1592
		397	YFRSYDAVFDRDRSKSKEEK	20	0.7278
5	WP_011669418	1 11	QGTGKNQTCMYSYDHTSTKFGWKAFKFTEK	30	0.9878
		32 38	GVGGSFDKIQVVGTKSGNSPEKALKG	26	1.0871
		60 61	FTIDPNTVNSGNNDRDAKIKS	21	1.723
		81 93 102	AFFYPLKKNGKIEGKVVSAELNSDKTSGKGMISLTFNGITK	41	0.9185
6	WP_011669449	29 35	DSDKISSCGVAVPGTAASGTASGTTG	26	1.5569
		56 60	NTGTTTTTSGSSGSNTRYTITSQL	24	1.8014
		94 95	FDSVQYQGAVDPQQGFSYSGG	21	0.6156
		119 125	TVTGNVGKVEWGSSGIPVYPTGNGAA	26	0.5711
		164 172 186	DSSTSTGILNQCYTSDNVNCTSVTTTQQCFTQDNHSCVSTAS	42	0.6871
		210 212	AVTITGRIACNAPNVIPGGGST	22	0.6599
7	WP_011669637	55	TAFAANANPSAADHANLKNL	20	0.6797
		92 98	SGPIDNVDVLGCGSNADGSGEEECEG	26	1.5795
		145 147	ILAANGNAEANNGAIDGDDETA	22	1.1847
		193 194	GQRTANEFANANANGARRRAY	21	1.0435
		264 266	EWGGERLTGTFDGQQEEEHSCF	22	0.6387
		302 304	NIWSGSYELKKGTVTSTGPGLR	22	0.9876
		328	TLSAPPITAQATASRDVFCI	20	0.7871
		351 353	EQTADPNYTTTCPPKSLTGRYD	22	0.8851
8	WP_011670051	1 2	QLWTPPGRQYMHPTDPFTYDL	21	-0.1947
		29 35	DYYLYVAPTVNLNFGGDFGASLTVPL	26	0.8376
		88	INNIWFGQFGKYTPGEITYS	20	0.0779
		120	HGTIVNRYVNNQRLDVYNVG	20	0.6614
		146 156	SDYGGVQVFSNSVYTREVSSARVYIRPFAV	30	0.771
		203 205	EAGRRKVYEEVGAEEKESYRAL	22	0.9624
		228 228	QKTQEKKEEMIPADKKPEKP	20	0.6159
		267	YTTAFDNKAPLELKFDSTGE	20	1.1553
		324	PYYDVNKIKQIENAKGTHYG	20	0.3176
		347 351	RLGGKDIYVRVKPEYRNMTSTYIP	24	1.1931
		398	AKLADPDGPKIKGHFTTVLF	20	0.6753
		420 422	YKFAVESNYENYSGPDNSRVFL	22	0.3533
		445 454	IPLGSMFLLNGYYIKKGFDKSKEAFKLDD	29	0.4251
		490 494	VRLQNIRKWVYDTASGQYEAQDEQ	24	0.6457
9	WP_011670465	16 17	NLDPPSNVKYEEQANDGKGIP	21	0.9724
		39 39	QQELAKEEPYKSPYKGKLPG	20	0.2236
		66	LSPEHQDAMRKTDRLWFGDI	20	0.1096
		89 101 115	GFQVRPRFDYSHNADFDKRTQDDRNFATQNSQVFFVIDPNPYVAAK	46	1.0212
		168 169	SAAPTATNSVSIKNNTDLREG	21	1.2686
		208 210	FGFGDNRYVGGRNDGQTGNSFD	22	1.6349
		248 251	IIAEDSNAGSGNNTANGVKRGTV	23	1.3494
		297 297	DKKWEQGPNPTTSLDRTRQR	20	0.8796
		327 328	TNRTDNNRLPKTKSWDWTLEA	21	1.1416
		348 358 370 379	SWQYGHNGQKINAGWDTLKQTVDGNPKSQRIYTQNVEYDSKFFIAQTGYTF	51	0.6509
		409 412	SIGSGDPNRTDNKVATYDASFAT	23	1.2367
		439 441	FDSGNGIVNATFWSNTRTKSVH	22	0.2328
		487 491	WYSSGGTPNTGLTTENSTGSAFGG	24	1.0931
		548 552	AGDSVRNARVNPWAPNVNDRYTLD	24	1.0938
10	WP_011670651	18 20	ASGVLGSSNTSTPTPTSCKNEA	22	0.8661
		43	TFIATNNGAGYNGNLGGISG	20	1.051
		64	DAKCTAAKPSTLTRTYKALL	20	0.5839
		94	AGDGSSSLRDWVLYPNKQYR	20	0.8137
		115 122	SDGTTVTFTTNANSMVTGDLENGIDSG	27	0.8433
		143 146 164 167 186 188	KKYFWTGLAHPDDPGFFLWEGGRICNQWGDANGAVGGATGNTMSTNAHKTPEGAFTVDTQACNSN	65	0.4612
11	WP_011670696	19	MDVIGNNISNVNTHGFKTER	20	1.0631
		46 51	SQELRGASEPKENIGGVNPQQVGLG	25	1.111
		77	DKIMTQGSLQTTGKNTDVAM	20	0.9347
		99 100	EGFFIVKDGDKQFYTRAGAFN	21	-0.0631
		121 127	DKNGYYVNPANGLKVQGWNARLDDKG	26	1.4091
		149 157	FINSSASIEDIIIPVYSKEPARATSQID	28	0.4117
		179 185	SNLNSSAPAVPPDATQEEITAMINDP	26	0.4488
		224	IQREFKMEFYKVRDNTWKAR	20	1.0236
		245 257 266	SMTDATQLSADVSGTGGQNTQLPGNTELEFGFTPDGKLVYV	41	1.2843
		353	SIDNSGTITGVFSNGVRQPL	21	0.2352
		376 395 407	ATAVFNNPAGLDKAGDTMFAYSMNSGEPNIGEAGVQGRGKINAGLLEMSNV	51	0.6438
		444	ANSRTITTSDQMIQEVLGLK	20	0.8222
12	WP_011670788	1 1	CYPTEITNASNPETKDYWIR	20	0.6593
		24 24	RREEEKITTELEAETEVEFE	20	1.3566
		57	NPRELEWTLLIGTSGARTYG	20	0.9574
		83 88	NNGFIYVAGDTDKGVYKAEPIGNRD	25	0.1645
		110 112 131 138	LGKYDSRKNTIWTKQVGVPKTRLEVKDFAVDSNRNVYVTGDTKDSFAS	48	0.436
		177	AWAKQTGCVGKNYSTNVKKI	20	0.3814
		204 220 225	SYIIGNSTGPFGGSAIGPNGFIIKFDTNGNRIWVKQISVNG	41	0.5729
		261 261	DIIYVTGSGRANFSTNSVPG	20	0.4841
		304 322 326	GSASSTTEGFSINVDPSGNVFVGGTSNGNFESEIENKSNFQG	42	1.1305
		351 366 379 387	DSSGTRQWVQQFDPIDNRRKQTVITAITTDANGNIFTTGYSSENITNETNTSIGRN	56	0.5862
		412 412	KFNSSGQIEWTQQIGTSQSS	20	0.7342
		446 447	YCSGYTSQSMNQIPRKGVYDL	21	0.1862
13	WP_011670794	30 32	FFFLGVSVGKKRAGDSNEESLA	22	1.2679
		78 78	AEIPEVNVNSPSNANSQESV	20	1.0675
		107	EVVEFKKPETHVEKENRTAL	20	0.4636
		130 140	SVKEPSDSKKTKRNEEKKSKRISSKSSVES	30	1.6932
		170 176	KEKEKADGLKKSISGKEKNTKAIVKK	26	1.1045
		197 205	RNGYYTVRFGSASSKKEAESFVKLLPVK	28	0.8712
14	WP_011670856	29	KSAVTNENGEFVLDHVPPGK	20	0.0706
		125 126	AINNTPGVSNLTTGAGTSKPI	21	0.9546
		157 159 178	MTDGIRQEEQQFGDDHTVELDSFNIQKIEIIRGPGSLLYGS	41	0.5101
		204 207	VNVIRDKAPRSGEGVPQMAGLFN	23	0.3055
		231	SNNKQDAGNFAIYGNVDGFG	20	0.5778
		256 260	NTRKAGKITTPNGTMPNTGMIEKN	24	0.3843
		299 301	RREQTQDLLDNPNENPGSTVHQ	22	0.402
		340	LELDFSYQRNNRREIESKNK	20	1.3596
		371	NVDIFDKSFQFYQATSKAKY	20	0.4381
		422 425	SGLEQRNRTIGTEPLIPSYGIVN	23	0.5951
		461 477 486	SAGVRGDKRSADIKNNMTLGIAEQTKNYYATTNSTGLVWRIDKSF	45	0.9957
		516	RAPTPFELFSNGVHEGTGKF	20	0.4596
		557	ASSRIQMEVNVFQNQIQNFI	20	0.4427
		582 585	AEIDPNSGLPKYKYKQGNAVLKG	23	0.8784
		625 629	IVYARNQNDTNPLPRTTPNRARAG	24	0.5063
		667 668	NGRFYDSQYRVDPKETPTKGY	21	0.8898
		702 708	GDGTSRPSVDLNVQNVFNVSYVDHLS	26	1.0058
15	WP_011670925	20	FQGGIALGPNNQSQGNLESS	20	0.7218
		65	SGTLITVQVPFGAIHRLKAT	20	0.2595
		87 96	STGANVEVNGLPQISGQTVNDFSSPVIYR	29	0.6482
		126	YTVQVIPVFRLTDAGQTNCY	20	0.7084
		147 150	TFCNDDPGQDADYSTGVPRAFQS	23	0.4102
		170	NVVLSDYTAQPVTIDGQTGL	20	0.6524
		196	VGQNNAVCSAHNYSYTQSDA	20	0.6457
		225 233	INAGLGYAGIRDWRLPEIEELMTLSTHK	28	0.3882
		265 267	PLGDGEFWSNTTNMSYTTEAWG	22	-0.1863
		290 306 311	TYGSNNSANKSSRNMFVRCVSGGTIPIRNFSDFNNGTVKDN	41	0.7761
		340 342	SAGQIWSPTSPLCNAGNITSHN	22	-0.0268
		393 394	FSSTTSTKINSTFFPNTPAVS	21	0.8306
		416	ATSNSIPASQIFRVNFTDAV	20	0.4925
16	WP_011671327	45 52	SSGVYTFRILKDTGAQEIRKEIGEGEE	27	0.8999
		77 80	SDQSTKSGGGGSKGSINVTGERE	23	2.695
		122 128	EPLRSIETIPGVVPVSAFGGGASNYS	26	0.4396
		162	DLPILYPFHFDGLTGTLNGN	20	1.5173
		193 204 221	LPANFNNALGGVIEIESPDKVERSSGNFLSSLWAASANYQTTFANGKG	48	0.4545
		244	GAVKVGYMDKTFETIGTITG	20	0.0283
		268	PDGVRLPHYTDSQVKMVYNF	20	0.6081
		299 301	TAKDDTAFNPPVKRYNDPTKDQ	22	0.5499
		377	KASGAYNGIRQDAYWDPNKH	20	0.2532
		410 411	YRTSGNTIQQTDPNNPDPNPY	21	0.8948
		438 444	KTVSDTNRVQSKYYNAYTTMKIKFGG	26	0.7874
		467	EPGARYDYIPYIKNGALGPK	20	0.6708
		487 491	AQMSYKFEEGPLKGTTVFGGAGNH	24	0.8026
		569	ITEIIGTNPDQYGKVFQPYI	20	0.4693
		590 590	NKPLNYSNNGTGHSQGYELL	20	1.0353
		611 614	RKIATPGKRDDWFGWISYTWSQT	23	0.0817
		634 643 661 672	FRNPNIYKPDGMIAPVATGPEQRLLAQSYHNSKETLYDYDRTHIINVVFGWKFSQNWQ	58	0.3411
		704 716	ITPIVGDDGGRFSNPANNQTIWAPVSANNPYL	32	0.2137
		765	VNTFFEIINVYMRQNVSGET	20	0.8041
		788 790	TRPYSSTNPKPSPTFGTITLSG	22	0.7156
17	WP_011671354	20 23	ALQKQIEEANRSKILSTELNEDG	23	0.4412
		56 63	WIKYNFANKTQAFVPDTSGGWDVGFQR	27	0.2737
		96	GQGGACLTNPVLTDFNVAAS	20	0.8094
		117	TSRALGCTNAFFSPDTNVSE	20	0.273
		162 165	FLQPNYNIFIVRSNTGNEYYLFQ	23	0.706
		186 188	TGYYNSEGSSAHPTVRWKQIPY	22	0.9661
18	WP_020780498	35 38 57	ILSANNNPGKQGAYSRGNASPFAVINQSQDCASGGKMTLSGD	42	0.8668
		79 94 101	DSQTANGFSMRYTGTKMTFENCQQMAPSMQGSGTSLFTIQGE	42	1.0133
		132 133	DGNFNPNAPVTELKYTLNSTQ	21	0.6742
		161	VNGFLYPKMDITFTSNNAKY	20	0.5787
		183 186	QNMDDIDKTTITIEETVEISGTI	23	0.3765
	Note: * more than 1 start Positions shows overlapping epitopes has been merged which were predicted from different algorithms of BCPred tool.
	Note: Antijenicity score less than 0.4 (threshold value) has been highlighted with yellow

## Sheet: S.Table7
Supplementary Table 7: BCPred and Bepipred Epitope Prediction with Antigenecity
			BCPREDS server V1.0					Bepipred -V2.0 -IEDB
S.No		Pritein accession ID	Sart position	End position	BCPREDS-Epitoe	Epitope Length (aa)	Anitiginicity	start position	End position	Bepipred_Epitopes	Epitope Length (aa)	Anitiginicity
1	1	NP_172625	16	44	RQTYRWTPYDYTSYTERSILETTIKTDS	28	0.459	17	46	QTYRWTPYDYTSYTERSILETTIKTDSIKQ	30	0.4459
	2		77	97	ANPNTNVIESGTLGYETRKQ	20	0.6091	79	106	PNTNVIESGTLGYETRKQYFNPMLRSEA	28	0.4456
	3		116	136	LYPNWDFFAGAGIRNINKYK	20	0.6286	118	138	PNWDFFAGAGIRNINKYKYGY	21	0.6664
2	1	NP_714239	27	53	QKNLTESDPDVLEKEANELEIKAGKA	26	1.2052	24	60	LIGQKNLTESDPDVLEKEANELEIKAGKAQDPITRKR	37	0.8895
	2		65	91	VQKKRKEASELRDKLHEQELSKTPKG	26	0.7973	67	90	KKRKEASELRDKLHEQELSKTPKG	24	0.8521
	3		195	215	SINTNPISNNLNQTYSLYGP	20	0.4891	189	221	IYPSYSSINTNPISNNLNQTYSLYGPELRRTDI	33	0.6269
	4		226	246	LYFFETGSGTKIGPSLGIRN	20	1.5186	235	272	TKIGPSLGIRNLDIYSKEYGNLPGGLGFGTMEEKAGGL	38	0.7975
3	1	WP_011669213	6	33	GSVITMEPKSTTEEKSDNFDFVSPMKK	27	0.635	6	60	GSVITMEPKSTTEEKSDNFDFVSPMKKNGISAEYNRHMFIDPDLSKTVNKYSNKL	55	0.6529
	2		114	171	KITIQDTRVWGGASPANVGDIRSGFFSNTPTLSSDPSIPGKPNNSIARNSTSIREAF	57	0.5976	124	164	GGASPANVGDIRSGFFSNTPTLSSDPSIPGKPNNSIARNST	41	0.6725
	3		243	265	SNDPKVNSTSGNTNPSASQSDT	22	1.7172	234	263	QSGVNGVLSSNDPKVNSTSGNTNPSASQSD	30	1.458
	4		283	306	VYNIDVVKKWIPQTTPASTVDDV	23	0.4775	290	315	KKWIPQTTPASTVDDVLAINRKRQND	26	0.398
	5		474	494	YIINDKVQKNDAWYAINGSA	20	0.4016	479	538	KVQKNDAWYAINGSANSIAGSVISSPVAMSTNASGSISSAGSTENYTGNAFTQSYPMGRN	60	0.7259
	6		498	544	GSVISSPVAMSTNASGSISSAGSTENYTGNAFTQSYPMGRNIYNEL	46	0.6056
4	1	WP_011669397	36	63	LWATFHVAPLYSQEKNSDSFTQPETKT	27	0.5646	46	91	YSQEKNSDSFTQPETKTQISEQTQPRFAEEVPKKETEEQERNKYLP	46	0.9036
	2		95	122	FFIDSYYAHNPYRSNSRDNRYLTQPAR	27	0.5306	104	123	NPYRSNSRDNRYLTQPARWD	20	0.4194
	3		130	171	AYVDGKVETNQYRGRVAFQFGNSVNANYKNEVSSEKNSNEL	41	1.1714	154	173	NANYKNEVSSEKNSNELSVK	20	1.6663
5	1	WP_011669418	32	58	GVGGSFDKIQVVGTKSGNSPEKALKG	26	1.0871	66	89	TVNSGNNDRDAKIKSAFFYPLKKN	24	0.9696
6	1	WP_011669449	29	55	DSDKISSCGVAVPGTAASGTASGTTG	26	1.5569	29	71	DSDKISSCGVAVPGTAASGTASGTTGGNTGTTTTTSGSSGSNT	43	2.0385
	2		56	80	NTGTTTTTSGSSGSNTRYTITSQL	24	1.8014
	3		119	145	TVTGNVGKVEWGSSGIPVYPTGNGAA	26	0.5711	120	151	VTGNVGKVEWGSSGIPVYPTGNGAAQQQTLQY	32	0.6416
	4		164	206	DSSTSTGILNQCYTSDNVNCTSVTTTQQCFTQDNHSCVSTAS	42	0.6871	161	209	KILDSSTSTGILNQCYTSDNVNCTSVTTTQQCFTQDNHSCVSTASASGS	49	0.7006
7	1	WP_011669637	92	118	SGPIDNVDVLGCGSNADGSGEEECEG	26	1.5795	92	118	SGPIDNVDVLGCGSNADGSGEEECEGL	27	1.4563
	2		145	167	ILAANGNAEANNGAIDGDDETA	22	1.1847	128	167	AIDNYVAAAGAQTTYAAILAANGNAEANNGAIDGDDETAI	40	0.8511
	3		193	214	GQRTANEFANANANGARRRAY	21	1.0435	182	209	DLSNGGVNEIAGQRTANEFANANANGAR	28	1.069
	4		264	286	EWGGERLTGTFDGQQEEEHSCF	22	0.6387	266	286	GGERLTGTFDGQQEEEHSCFS	21	0.908
	5		351	373	EQTADPNYTTTCPPKSLTGRYD	22	0.8851	351	389	EQTADPNYTTTCPPKSLTGRYDQIIRNTDSEYKILFDTQ	39	0.7009
	1	WP_011670051	120	140	HGTIVNRYVNNQRLDVYNVG	20	0.6614	127	149	YVNNQRLDVYNVGLQADMNSDYG	23	0.8307
	2		203	225	EAGRRKVYEEVGAEEKESYRAL	22	0.9624	198	259	GNVADEAGRRKVYEEVGAEEKESYRALIENQKTQEKKEEMIPADKKPEKPQNLKELFNQDNF	62	0.5799
	3		267	287	YTTAFDNKAPLELKFDSTGE	20	1.1553	270	298	AFDNKAPLELKFDSTGEFRVNESNNPLVK	29	0.839
9	1	WP_011670465	16	37	NLDPPSNVKYEEQANDGKGIP	21	0.9724	20	82	PSNVKYEEQANDGKGIPEIQQELAKEEPYKSPYKGKLPGEFMKSMLLSPEHQDAMRKTDRLWF	63	0.3855
	2		89	135	GFQVRPRFDYSHNADFDKRTQDDRNFATQNSQVFFVIDPNPYVAAK	46	1.0212	144	183	GGEQSRKDGQLGYLGLSNSAGAELSAAPTATNSVSIKNNT	40	1.2407
	3		248	271	IIAEDSNAGSGNNTANGVKRGTV	23	1.3494	252	271	DSNAGSGNNTANGVKRGTVN	20	1.7459
	4		297	317	DKKWEQGPNPTTSLDRTRQR	20	0.8796	297	318	DKKWEQGPNPTTSLDRTRQRDD	22	0.9686
	5		348	399	SWQYGHNGQKINAGWDTLKQTVDGNPKSQRIYTQNVEYDSKFFIAQTGYTF	51	0.6509	353	383	HNGQKINAGWDTLKQTVDGNPKSQRIYTQNV	31	0.7884
	6		487	511	WYSSGGTPNTGLTTENSTGSAFGG	24	1.0931	479	520	QKASENDAWYSSGGTPNTGLTTENSTGSAFGGYKLGERGGKR	42	1.0852
10	1	WP_011670651	143	208	KKYFWTGLAHPDDPGFFLWEGGRICNQWGDANGAVGGATGNTMSTNAHKTPEGAFTVDTQACNSN	65	0.4612	153	205	PDDPGFFLWEGGRICNQWGDANGAVGGATGNTMSTNAHKTPEGAFTVDTQACN	53	0.6536
11	1	WP_011670696	46	71	SQELRGASEPKENIGGVNPQQVGLG	25	1.111	31	68	THGFKTERVTFQDMISQELRGASEPKENIGGVNPQQVG	38	0.9463
	2		121	147	DKNGYYVNPANGLKVQGWNARLDDKG	26	1.4091	135	241	VQGWNARLDDKGNKFINSSASIEDIIIPVYSKEPARATSQIDFKSNLNSSAPAVPPDATQEEITAMINDPDPKMRRGHVTTIKTFDDQGIQREFKMEFYKVRDNTWK	107	0.8093
	3		149	177	FINSSASIEDIIIPVYSKEPARATSQID	28	0.4117
	4		179	205	SNLNSSAPAVPPDATQEEITAMINDP	26	0.4488
	5		224	244	IQREFKMEFYKVRDNTWKAR	20	1.0236
	6		245	286	SMTDATQLSADVSGTGGQNTQLPGNTELEFGFTPDGKLVYV	41	1.2843	246	354	MTDATQLSADVSGTGGQNTQLPGNTELEFGFTPDGKLVYVSDGVDSMNSGKLNAKVSFRIAGNPAVQSFDLNLGEAGMVDGITQFSSDFTTKAVKQDGYTMGYLESFSI	109	0.948
	7		376	427	ATAVFNNPAGLDKAGDTMFAYSMNSGEPNIGEAGVQGRGKINAGLLEMSNV	51	0.6438	394	415	FAYSMNSGEPNIGEAGVQGRGK	22	1.4074
12	1	WP_011670788	24	44	RREEEKITTELEAETEVEFE	20	1.3566	28	48	EKITTELEAETEVEFETESSA	21	1.109
	2		351	407	DSSGTRQWVQQFDPIDNRRKQTVITAITTDANGNIFTTGYSSENITNETNTSIGRN	56	0.5862	353	372	SGTRQWVQQFDPIDNRRKQT	20	0.5201
13	1	WP_011670794	30	52	FFFLGVSVGKKRAGDSNEESLA	22	1.2679	37	161	VGKKRAGDSNEESLALNEFKNQKIQDSIPFSEPGQVEGNASAEIPEVNVNSPSNANSQESVIFKNIPPAAEVVEFKKPETHVEKENRTALETLSVKEPSDSKKTKRNEEKKSKRISSKSSVESGV	125	0.9682
	2		78	98	AEIPEVNVNSPSNANSQESV	20	1.0675
	3		107	127	EVVEFKKPETHVEKENRTAL	20	0.4636
	4		130	160	SVKEPSDSKKTKRNEEKKSKRISSKSSVES	30	1.6932
	5		170	196	KEKEKADGLKKSISGKEKNTKAIVKK	26	1.1045	169	200	FKEKEKADGLKKSISGKEKNTKAIVKKSRNGY	32	0.9043
	6		197	225	RNGYYTVRFGSASSKKEAESFVKLLPVK	28	0.8712	205	230	FGSASSKKEAESFVKLLPVKLRSGAI	26	0.9471
14	1	WP_011670856	231	251	SNNKQDAGNFAIYGNVDGFG	20	0.5778	225	249	FNSNSYSNNKQDAGNFAIYGNVDGF	25	0.4705
	2		299	321	RREQTQDLLDNPNENPGSTVHQ	22	0.402	257	393	TRKAGKITTPNGTMPNTGMIEKNQNASIGLDGKWGNFYLDSFRREQTQDLLDNPNENPGSTVHQKLLHEKSHFHSFLIFPAGNLELDFSYQRNNRREIESKNKLFPIKDVLRDENVDIFDKSFQFYQATSKAKYQGL	137	0.3315
	3		340	360	LELDFSYQRNNRREIESKNK	20	1.3596
	4		371	391	NVDIFDKSFQFYQATSKAKY	20	0.4381
	5		461	506	SAGVRGDKRSADIKNNMTLGIAEQTKNYYATTNSTGLVWRIDKSF	45	0.9957	469	491	RSADIKNNMTLGIAEQTKNYYAT	23	0.7155
	6		516	536	RAPTPFELFSNGVHEGTGKF	20	0.4596	518	545	PTPFELFSNGVHEGTGKFEIGKDSFKPE	28	0.8891
15	1	WP_011670925	20	40	FQGGIALGPNNQSQGNLESS	20	0.7218	27	57	GPNNQSQGNLESSEPKEISFFHFQASNHFFT	31	0.8842
	2		126	146	YTVQVIPVFRLTDAGQTNCY	20	0.7084	131	184	IPVFRLTDAGQTNCYFTFCNDDPGQDADYSTGVPRAFQSNVVLSDYTAQPVTID	54	0.6538
	3		147	170	TFCNDDPGQDADYSTGVPRAFQS	23	0.4102
	4		170	190	NVVLSDYTAQPVTIDGQTGL	20	0.6524
	5		393	414	FSSTTSTKINSTFFPNTPAVS	21	0.8306	390	411	LLDFSSTTSTKINSTFFPNTPA	22	0.818
16	1	WP_011671327	77	100	SDQSTKSGGGGSKGSINVTGERE	23	2.695	66	90	IGEGEELVILDSDQSTKSGGGGSKG	25	1.9207
	2		268	288	PDGVRLPHYTDSQVKMVYNF	20	0.6081
	3		299	321	TAKDDTAFNPPVKRYNDPTKDQ	22	0.5499	302	352	DDTAFNPPVKRYNDPTKDQFAEYSGGNLSVGQGYRTQALRYIWRPSEKFVN	51	0.4813
	4		410	431	YRTSGNTIQQTDPNNPDPNPY	21	0.8948	405	448	MRFLNYRTSGNTIQQTDPNNPDPNPYDTVTPDFKTVSDTNRVQS	44	0.9114
	5		438	464	KTVSDTNRVQSKYYNAYTTMKIKFGG	26	0.7874
	6		569	589	ITEIIGTNPDQYGKVFQPYI	20	0.4693	567	593	PYITEIIGTNPDQYGKVFQPYILNKPL	27	0.4098
	7		788	810	TRPYSSTNPKPSPTFGTITLSG	22	0.7156	778	802	QNVSGETFNVTRPYSSTNPKPSPTF	25	1.1643
17	1	WP_011671354	20	43	ALQKQIEEANRSKILSTELNEDG	23	0.4412	21	43	LQKQIEEANRSKILSTELNEDGS	23	0.476
	2		96	116	GQGGACLTNPVLTDFNVAAS	20	0.8094	90	158	GLTYSEGQGGACLTNPVLTDFNVAASSTSRALGCTNAFFSPDTNVSEIAAGGIQTNYVGNNVLNKWFNY	69	0.5984
18	1	WP_020780498	35	77	ILSANNNPGKQGAYSRGNASPFAVINQSQDCASGGKMTLSGD	42	0.8668	38	70	ANNNPGKQGAYSRGNASPFAVINQSQDCASGGK	33	0.9922
						NOTE:	VALUE	Antijenicity lessthan 0.4 (threshold value)

## Sheet: S.Table8
	Supplementary Table 8: Promiscus Epitopes of MHC1
	protein_assesion_number NP_712625
Sn	Accession	Epitope	Start_poition	End_position	No_of_allels_binding	Name_of_alleles_binding	Length	MHC I Immunogenicity Score
1	NP_712625	RVFDAVKFF	220	228	4	HLA-A*32:01 HLA-B*15:01 HLA-B*58:01 HLA-B*57:01	9	0.02368
		SSAPILHMF	263	271	4	HLA-B*58:01 HLA-B*57:01 HLA-A*23:01 HLA-A*32:01	9	0.0454
		YTQGTRFYK	178	186	5	HLA-A*11:01 HLA-A*68:01 HLA-A*03:01 HLA-A*31:01 HLA-A*30:01	9	0.17966
		YTYGPQFVF	150	158	8	HLA-A*32:01 HLA-B*58:01 HLA-A*23:01 HLA-B*57:01 HLA-B*35:01 HLA-A*26:01 HLA-B*15:01 HLA-B*53:01	9	0.03598
2	NP_714239	RTLGKYHLK	298	306	4	HLA-A*03:01 HLA-A*11:01 HLA-A*31:01 HLA-A*30:01	9	-0.16216
		ISNNLNQTY	201	209	5	HLA-A*01:01 HLA-B*58:01 HLA-A*30:02 HLA-B*15:01 HLA-B*57:01	9	-0.10058
		TAYPIRFLF	163	171	6	HLA-B*58:01 HLA-A*23:01 HLA-A*32:01 HLA-B*53:01 HLA-B*57:01 HLA-B*35:01	9	0.25828
3	WP_011669213	RIMQTSALY	94	102	4	HLA-A*30:02 HLA-B*15:01 HLA-A*03:01 HLA-A*32:01	9	-0.26495
		FLIDPNPYV	103	111	4	HLA-A*02:01 HLA-A*02:06 HLA-A*02:03 HLA-A*68:02	9	0.03711
		HVVQSGYTF	389	397	4	HLA-B*35:01 HLA-B*15:01 HLA-A*32:01 HLA-A*26:01	9	-0.2128
4	WP_011669397	KMFDPEQTI	355	363	4	HLA-A*32:01 HLA-A*02:03 HLA-A*02:01 HLA-A*02:06	9	0.06869
		ATFHVAPLY	38	46	5	HLA-A*30:02 HLA-A*11:01 HLA-B*58:01 HLA-A*32:01 HLA-A*26:01	9	0.13174
		YSSGFRLSY	224	232	5	HLA-A*01:01 HLA-A*30:02 HLA-B*35:01 HLA-B*15:01 HLA-A*26:01	9	0.0371
5	WP_011669418	YSYDHTSTK	11	19	4	HLA-A*11:01 HLA-A*68:01 HLA-A*03:01 HLA-A*30:01	9	-0.02778
		SAFFYPLKK	80	88	4	HLA-A*11:01 HLA-A*03:01 HLA-A*68:01 HLA-A*30:01	9	0.0064
6	WP_011669637	AAAGAQTTY	134	142	4	HLA-B*35:01 HLA-B*15:01 HLA-A*30:02 HLA-B*58:01	9	0.0313
7	WP_011670051	FAIGYTTAF	263	271	4	HLA-B*35:01 HLA-B*53:01 HLA-A*26:01 HLA-B*15:01	9	0.16586
		VMFSGGLSF	515	523	4	HLA-B*15:01 HLA-A*32:01 HLA-A*23:01 HLA-A*24:02	9	-0.16959
8	WP_011670465	FVIDPNPYV	123	131	4	HLA-A*02:06 HLA-A*02:01 HLA-A*02:03 HLA-A*68:02	9	0.03711
		RIYTQNVEY	377	385	6	HLA-B*15:01 HLA-A*30:02 HLA-A*03:01 HLA-A*32:01 HLA-A*11:01 HLA-A*30:01	9	0.01231
		RTKSVHLMY	455	463	6	HLA-A*30:02 HLA-B*57:01 HLA-B*58:01 HLA-B*15:01 HLA-A*30:01 HLA-A*32:01	9	-0.27778
9	WP_011670856	KSFSAILNY	503	511	8	HLA-B*58:01 HLA-A*30:02 HLA-B*57:01 HLA-A*11:01 HLA-A*03:01 HLA-B*15:01 HLA-A*32:01 HLA-A*30:01	9	0.02177
10	WP_011670925	VPFGAIHRL	73	81	4	HLA-B*51:01 HLA-B*07:02 HLA-B*35:01 HLA-B*53:01	9	0.29302
		YTQSDAITY	210	218	4	HLA-A*01:01 HLA-B*35:01 HLA-A*30:02 HLA-A*26:01	9	-0.01064
11	WP_011671327	ASANYQTTF	227	235	4	HLA-B*58:01 HLA-B*57:01 HLA-B*15:01 HLA-A*32:01	9	-0.05101
12	WP_011671354	ASYDVWIKY	51	59	4	HLA-A*30:02 HLA-A*11:01 HLA-B*58:01 HLA-A*32:01	9	0.25615
13	WP_020780498	ITFTSNNAK	171	179	4	HLA-A*11:01 HLA-A*03:01 HLA-A*68:01 HLA-A*30:01	9	-0.07273
		KIKDSHTYK	209	217	4	HLA-A*03:01 HLA-A*30:01 HLA-A*31:01 HLA-A*11:01	9	-0.14773
		TANGFSMRY	82	90	5	HLA-B*35:01 HLA-A*01:01 HLA-A*30:02 HLA-A*26:01 HLA-B*53:01	9	-0.12769

## Sheet: S.Table9
	Supplementary Table 9: Promiscus Epitopes of MHCII
		IEDB_MHC_II_Result_on_LE_1percentile_rank_primiscus
S N	Accession ID	Epitope(15mer)	Start Position	End Position	No of allels binding	Name of binding alleles
1	NP_712625	YNYIYSYFSYYSFHQ	231	245	4	HLA-DPA1*01:03/DPB1*02:01 HLA-DPA1*01:03/DPB1*04:01 HLA-DRB1*15:01 HLA-DPA1*02:01/DPB1*01:01
2	NP_714239	IQSSILFLFVIFLVL	5	19	4	HLA-DPA1*01:03/DPB1*02:01 HLA-DPA1*03:01/DPB1*04:02 HLA-DQA1*01:01/DQB1*05:01 HLA-DPA1*02:01/DPB1*01:01
		QSSILFLFVIFLVLF	6	20	4	HLA-DPA1*01:03/DPB1*02:01 HLA-DPA1*03:01/DPB1*04:02 HLA-DQA1*01:01/DQB1*05:01 HLA-DPA1*02:01/DPB1*01:01
		ILFLFVIFLVLFQTN	9	23	6	HLA-DPA1*01:03/DPB1*02:01 HLA-DPA1*03:01/DPB1*04:02 HLA-DRB1*04:05 HLA-DPA1*02:01/DPB1*05:01 HLA-DQA1*05:01/DQB1*02:01 HLA-DPA1*02:01/DPB1*01:01
		LFLFVIFLVLFQTNL	10	24	6	HLA-DPA1*01:03/DPB1*02:01 HLA-DPA1*03:01/DPB1*04:02 HLA-DRB1*04:05 HLA-DPA1*02:01/DPB1*05:01 HLA-DQA1*05:01/DQB1*02:01 HLA-DPA1*02:01/DPB1*01:01
		FLFVIFLVLFQTNLI	11	25	6	HLA-DPA1*01:03/DPB1*02:01 HLA-DRB1*04:05 HLA-DPA1*03:01/DPB1*04:02 HLA-DRB1*15:01 HLA-DPA1*02:01/DPB1*05:01 HLA-DRB1*04:01
		SILFLFVIFLVLFQT	8	22	7	HLA-DPA1*01:03/DPB1*02:01 HLA-DPA1*03:01/DPB1*04:02 HLA-DRB1*04:05 HLA-DQA1*01:01/DQB1*05:01 HLA-DPA1*02:01/DPB1*05:01 HLA-DQA1*05:01/DQB1*02:01 HLA-DPA1*02:01/DPB1*01:01
		SSILFLFVIFLVLFQ	7	21	8	HLA-DPA1*01:03/DPB1*02:01 HLA-DPA1*03:01/DPB1*04:02 HLA-DRB1*04:05 HLA-DQA1*01:01/DQB1*05:01 HLA-DQA1*05:01/DQB1*02:01 HLA-DPA1*02:01/DPB1*05:01 HLA-DRB1*15:01 HLA-DPA1*02:01/DPB1*01:01
3	WP_011669418	LGNFKALTAINALNE	143	157	4	HLA-DPA1*02:01/DPB1*14:01 HLA-DRB1*09:01 HLA-DRB1*01:01 HLA-DRB1*04:01
		GNFKALTAINALNEV	144	158	4	HLA-DPA1*02:01/DPB1*14:01 HLA-DRB1*09:01 HLA-DRB1*01:01 HLA-DRB1*04:01
4	WP_011669637	NLYIIARASYLVTEA	73	87	5	HLA-DRB1*01:01 HLA-DRB1*12:01 HLA-DRB1*07:01 HLA-DRB5*01:01 HLA-DRB3*02:02
		NLKNLYIIARASYLV	70	84	6	HLA-DRB1*01:01 HLA-DRB1*12:01 HLA-DRB5*01:01 HLA-DRB3*02:02 HLA-DRB1*07:01 HLA-DPA1*02:01/DPB1*14:01
		LKNLYIIARASYLVT	71	85	7	HLA-DRB1*01:01 HLA-DRB1*12:01 HLA-DRB3*02:02 HLA-DRB5*01:01 HLA-DRB1*07:01 HLA-DPA1*02:01/DPB1*14:01 HLA-DRB1*15:01
		KNLYIIARASYLVTE	72	86	7	HLA-DRB1*01:01 HLA-DRB1*12:01 HLA-DRB3*02:02 HLA-DRB5*01:01 HLA-DRB1*07:01 HLA-DRB1*15:01 HLA-DPA1*02:01/DPB1*14:01
5	WP_011670051	FDLEYKLLAAKYIEL	308	322	4	HLA-DRB1*09:01 HLA-DRB1*12:01 HLA-DPA1*01:03/DPB1*04:01 HLA-DRB1*07:01
		STYIPMYFDSFYELE	366	380	4	HLA-DPA1*01:03/DPB1*02:01 HLA-DPA1*01:03/DPB1*04:01 HLA-DPA1*02:01/DPB1*01:01 HLA-DQA1*01:01/DQB1*05:01
		TYIPMYFDSFYELER	367	381	4	HLA-DPA1*01:03/DPB1*02:01 HLA-DPA1*01:03/DPB1*04:01 HLA-DPA1*02:01/DPB1*01:01 HLA-DQA1*01:01/DQB1*05:01
		YIPMYFDSFYELERY	368	382	4	HLA-DPA1*01:03/DPB1*04:01 HLA-DPA1*01:03/DPB1*02:01 HLA-DPA1*02:01/DPB1*01:01 HLA-DQA1*01:01/DQB1*05:01
		IPMYFDSFYELERYQ	369	383	4	HLA-DPA1*01:03/DPB1*02:01 HLA-DPA1*01:03/DPB1*04:01 HLA-DPA1*02:01/DPB1*01:01 HLA-DQA1*01:01/DQB1*05:01
6	WP_011670465	NSQVFFVIDPNPYVA	118	132	4	HLA-DRB3*01:01 HLA-DRB3*02:02 HLA-DRB1*04:01 HLA-DRB1*13:02
		SQVFFVIDPNPYVAA	119	133	4	HLA-DRB3*01:01 HLA-DRB3*02:02 HLA-DRB1*04:01 HLA-DRB1*13:02
		QVFFVIDPNPYVAAK	120	134	4	HLA-DRB3*01:01 HLA-DRB3*02:02 HLA-DRB1*04:01 HLA-DRB1*13:02
		GGKRLFYEFDLIYQF	517	531	4	HLA-DRB3*01:01 HLA-DPA1*01:03/DPB1*02:01 HLA-DQA1*01:01/DQB1*05:01 HLA-DPA1*01:03/DPB1*04:01
		GKRLFYEFDLIYQFY	518	532	4	HLA-DRB3*01:01 HLA-DPA1*01:03/DPB1*02:01 HLA-DQA1*01:01/DQB1*05:01 HLA-DPA1*01:03/DPB1*04:01
		RLFYEFDLIYQFYLK	520	534	4	HLA-DRB3*01:01 HLA-DPA1*01:03/DPB1*02:01 HLA-DPA1*01:03/DPB1*04:01 HLA-DPA1*02:01/DPB1*01:01
		FYEFDLIYQFYLKDY	522	536	4	HLA-DPA1*01:03/DPB1*02:01 HLA-DPA1*01:03/DPB1*04:01 HLA-DRB3*01:01 HLA-DPA1*02:01/DPB1*01:01
		YEFDLIYQFYLKDYV	523	537	4	HLA-DPA1*01:03/DPB1*02:01 HLA-DPA1*01:03/DPB1*04:01 HLA-DRB3*01:01 HLA-DPA1*02:01/DPB1*01:01
		DHKSYSFFLFVQFAM	571	585	4	HLA-DPA1*01:03/DPB1*02:01 HLA-DPA1*01:03/DPB1*04:01 HLA-DPA1*02:01/DPB1*01:01 HLA-DPA1*02:01/DPB1*05:01
		KRLFYEFDLIYQFYL	519	533	5	HLA-DRB3*01:01 HLA-DPA1*01:03/DPB1*02:01 HLA-DPA1*01:03/DPB1*04:01 HLA-DQA1*01:01/DQB1*05:01 HLA-DPA1*02:01/DPB1*01:01
7	WP_011670794	TFLIGLLFSFFFLGV	21	35	4	HLA-DPA1*01:03/DPB1*02:01 HLA-DPA1*02:01/DPB1*05:01 HLA-DPA1*02:01/DPB1*01:01 HLA-DQA1*01:01/DQB1*05:01
		FLIGLLFSFFFLGVS	22	36	4	HLA-DPA1*01:03/DPB1*02:01 HLA-DPA1*02:01/DPB1*05:01 HLA-DPA1*02:01/DPB1*01:01 HLA-DQA1*01:01/DQB1*05:01
		LIGLLFSFFFLGVSV	23	37	4	HLA-DPA1*01:03/DPB1*02:01 HLA-DPA1*02:01/DPB1*05:01 HLA-DPA1*02:01/DPB1*01:01 HLA-DQA1*01:01/DQB1*05:01
8	WP_011671327	PTTNLYLYDDLPILY	153	167	4	HLA-DQA1*01:01/DQB1*05:01 HLA-DRB3*01:01 HLA-DRB1*15:01 HLA-DRB1*03:01
		TTNLYLYDDLPILYP	154	168	4	HLA-DQA1*01:01/DQB1*05:01 HLA-DRB3*01:01 HLA-DRB1*15:01 HLA-DRB1*03:01
		TNLYLYDDLPILYPF	155	169	4	HLA-DQA1*01:01/DQB1*05:01 HLA-DRB3*01:01 HLA-DRB1*15:01 HLA-DRB1*03:01
		LNYEWGYVNTFFEII	758	772	4	HLA-DPA1*01:03/DPB1*04:01 HLA-DPA1*01:03/DPB1*02:01 HLA-DPA1*03:01/DPB1*04:02 HLA-DQA1*01:01/DQB1*05:01
		NYEWGYVNTFFEIIN	759	773	4	HLA-DPA1*01:03/DPB1*04:01 HLA-DPA1*01:03/DPB1*02:01 HLA-DPA1*03:01/DPB1*04:02 HLA-DQA1*01:01/DQB1*05:01
		YEWGYVNTFFEIINV	760	774	5	HLA-DPA1*01:03/DPB1*04:01 HLA-DPA1*01:03/DPB1*02:01 HLA-DQA1*01:01/DQB1*05:01 HLA-DPA1*03:01/DPB1*04:02 HLA-DPA1*02:01/DPB1*01:01
		EWGYVNTFFEIINVY	761	775	5	HLA-DPA1*01:03/DPB1*04:01 HLA-DPA1*01:03/DPB1*02:01 HLA-DQA1*01:01/DQB1*05:01 HLA-DPA1*03:01/DPB1*04:02 HLA-DPA1*02:01/DPB1*01:01
		WGYVNTFFEIINVYM	762	776	5	HLA-DPA1*01:03/DPB1*04:01 HLA-DPA1*01:03/DPB1*02:01 HLA-DQA1*01:01/DQB1*05:01 HLA-DPA1*03:01/DPB1*04:02 HLA-DPA1*02:01/DPB1*01:01

## Sheet: S.Table10
Supplementary Table 10: The 12 antigens which has positive cumulative immunogenicity score of MHC-I epitopes
Accession ID	Promiscous Epitopes of MHC-I	Immmunogeity MHC-I	Promiscus Epitopes of MHC-II
NP_712625	4	1.51444	1	1
NP_714239	3	1.63616	7	2
WP_011669213	3	0.27117	Not Found	3
WP_011669397	3	1.01257	Not Found	4
WP_011669418	2	-0.22037	2	5
WP_011669637	1	0.65048	4	6
WP_011670051	2	2.53251	5	7
WP_011670465	3	0.58537	10	8
WP_011670651	Not Found	-0.16725	Not Found	9
WP_011670696	Not Found	0.61363	Not Found	10
WP_011670788	Not Found	1.59892	Not Found	11
WP_011670794	Not Found	-0.81439	3	12
WP_011670856	1	-0.94868	Not Found	13
WP_011670925	2	1.9916	Not Found	14
WP_011671327	1	4.4854	8	15
WP_011671354	1	0.59313	Not Found	16
WP_020780498	3	-1.65195	Not Found	17
	NOTE: Yellow are with negative cumilative score of MHC-I epitopes
		Those high lated blue and bold having both MHC-I and II primiscous eoitopes nad good immunogenic score

[truncated: 4 more sheets: S.Table11, S.Table12, S.Table13, S.Table14]
